# Supplementary material for: SIRT1 selectively exerts the metabolic protective effects of hepatocyte nicotinamide phosphoribosyltransferase
Source: Nat Commun. 2022 Feb 28;13:1074. doi: 10.1038/s41467-022-28717-7 (PMC8885655; doi:10.1038/s41467-022-28717-7)
Supplement: Supplementary file 3 — Source Data [file 41467_2022_28717_MOESM3_ESM.xlsx]

## Sheet: 1A
Fasting time (hr)	0						12						24						48
SIRT1	1	0.945276	1.22134	1.01341	1.17089	1.36001	1.98392	1.31639	1.88588	2.38906	1.67857	2.13956	1.37553	2.14958	1.43946	1.67777	2.00356	2.44001	1.84059	3.80811	2.65746	2.33061	4.02956	2.86921
FGF21	1	0.632165	0.881915	1.04731	0.753759	1.287	10.8629	7.75685	11.9469	9.11225	11.2016	12.5325	6.4043	5.77466	5.34557	7.49087	5.0998	6.87834	0.306685	6.6044	0.797718	0.279129	7.04581	0.712332
UCP1	1	0.208012	0.367829	0.599327	0.786883	0.939883	11.8425	2.77562	13.3542	18.3932	2.41449	13.3354	1.3524	2.34496	1.93271	1.93567	3.84884	2.67705	1.2477	4.62641	1.32323	0.422069	5.7989	0.988144
PRDM16	1	1.33355	0.848885	0.849691	0.849695	0.496703	0.785947	1.28784	0.041182	0.49028	1.07407	0.034138	2.32498	0.354696	0.978589	1.47875	0.18302	0.558575	0.844821	2.77974	2.74693	0.321573	1.19162	2.71593
PGC1α	1	1.55481	1.21492	1.59543	1.395	1.16783	1.58703	0.91367	0.8494	2.12414	1.53945	1.14138	1.99308	2.07371	1.45016	2.53427	2.06232	1.63474	2.58582	3.02006	5.79579	2.97838	3.47766	5.40006

## Sheet: 1B
	0						12						24						48
NAMPT	1.395	0.74	0.561	1.604	0.886	0.815	2.076	1.538	1.681	2.546	1.99	1.386	2.381	1.839	1.668	3.222	1.895	2.214	1.686	2.769	3.953	2.153	3.428	4.172
SIRT1	1.613	0.946	0.838	1.088	0.798	0.987	1.908	2.33	2.417	2.189	1.561	2.581	1.724	2.694	4.788	1.802	2.51	2.77	0.927	1.483	1.523	1.086	1.592	1.722
FGF21	1	1	0.928	0.954	0.812	0.876	52.01	26.62	27.97	51.45	30.58	26.27	20.06	66.89	80.82	20.27	55.53	71.58	6.251	14.46	34.61	6.656	13.69	33.48

## Sheet: 1D
NAMPT				SIRT				FGF21
Control	Trehalose	LactoTrehalose		Control	Trehalose	LactoTrehalose		Control	Trehalose	LactoTrehalose
1	1.33251	3.0446		1	1.96683	6.74664		1	2.61509	17.4328
0.614538	1.19097	2.25456		0.619828	1.89368	6.51193		0.69639	3.07074	23.9729
1.02323	1.96867	3.42074		0.995362	2.3297	6.71859		0.980809	2.29909	27.2029
0.608973	1.52676	3.54809		0.550497	1.54279	7.40194		0.620686	2.25482	21.617

## Sheet: 1E
Control	Trehalose
1.06176	1.38278
1	1.64293
1.11441	1.64477
0.825223	1.07056
0.969758	1.08757
1.063	1.19409
0.957448	1.47538
1.1127	2.48457
	1.79471
	1.1361
	1.41356
	1.49297
	1.13196
	1.0342
	1.11973
	1.33178
	1.206
	1.25783

## Sheet: 1F
Starve	Fructose	100 Tre Fructose	100mM LTre Fructose
1	1.02239	1.13392	1.18567
0.891871	0.813071	1.26094	1.01487
1.23862	0.770034	1.0778	0.90737
	0.822995	1.14025	1.1249

## Sheet: 2A
Light heat Fast I			Light Heat Fast II			Dark Heat Fast I			Dark Heat Fast II
NAMPTfl/fl	NAMPTLKO		NAMPTfl/fl	NAMPTLKO		NAMPTfl/fl	NAMPTLKO		NAMPTfl/fl	NAMPTLKO
11.3	11.67		11.49	9.73		17.67	16.47		16.29	13.37
10.75	10.86		10.8	10.44		17.43	16.28		15.86	13.77
10.68	11.32		9.04	9.61		17.99	16.65		15.73	14.43
	11.02			10.82			15.75			14.58

## Sheet: 2B
Light RER Fast I			Light RER Fast II			Dark RER Fast I			Dark RER Fast II
NAMPTfl/fl	NAMPTLKO		NAMPTfl/fl	NAMPTLKO		NAMPTfl/fl	NAMPTLKO		NAMPTfl/fl	NAMPTLKO
0.810059	0.77728		0.720313	0.753637		0.791425	0.844313		0.723	0.747062
0.809628	0.767577		0.72015	0.761575		0.819125	0.828963		0.717463	0.728413
0.813506	0.79409		0.7154	0.742125		0.775613	0.8217		0.722888	0.760888
	0.860722			0.7348			0.862725			0.736138

## Sheet: 2C
Liver TG				Liver Chol				Liver FFA
Fed Control	Starved Control	Starved Nampt LKO		Fed Control	Starved Control	Starved Nampt LKO		Fed Control	Starved Control	Starved Nampt LKO
13.336	28.685	20.165		2.541	2.923	2.356		2.657	2.238	2.378
12.99	28.775	28.335		2.572	2.908	3.162		2.214	2.359	2.844
19.141	40.259	25.147		2.748	2.717	2.834		1.928	2.014	2.64
18.277	25.927	25.704		2.807	3.614	3.538		2.18	2.407	2.875
	24.727				3.312				2.164
	33.814				2.914				2.119

## Sheet: 2D
FGF21					NAMPT
NAMPTfl/fl Fed	NAMPTfl/fl Fasting	NAMPTLKO Fasting			NAMPTfl/fl Fed	NAMPTfl/fl Fasting	NAMPTLKO Fasting
1	36.936	6.36505			1	1.10829	0.10744
0.478948	58.082	12.1579			1.00572	0.835133	0.080295
1.01191	31.2272	18.1245			1.17277	1.0274	0.120849
1.28738	38.9954	24.0764			0.905747	1.04099	0.089442
	87.1963					1.08497
	31.6815					0.889359

## Sheet: 2F
	#NAME?
GO:0051186 Co-Factor Metabolic Processing	3.1635
GO:0033108 Mitochondrial Respiratory Chain Complex Assembly	2.99242
GO:0044282 Small Molecule Catabolism	2.9855
GO:0009063 Cellular Amino Acid Catabolism	2.792
GO:0032981 NADH Dehydrogenase Complex Assembly	2.78
GO:0055114 RedOx Process	2.414
GO:0045333 Cellular Respiration	2.2464
GO:0045333 Oxidative Phosphorylation	2.11
GO:0042775 Mitochondrial ATP Synthesis Coupled Electron Transport	2.10577
GO:0046034 ATP Metabolic Process	2.02465
GO:0009060 Aerobic Respiration	2.00684
GO:0015986 ATP Synthesis Coupled Proton Transport	1.98991
GO:0022904 Respiratory Electron Transport Chain	1.90953

[truncated: 49 more sheets: 3A, 3B, 3C, 3D, 3E, 3F, 3G, 3H, 4B, 4C, 4D, 4F, 4G, 4H, 4I, 4J, 4K, 5A, 5B, 5C …]
